# Supplementary material for: Evaluation of the Performance of the Loopamp Trypanosoma cruzi Detection Kit for the Diagnosis of Chagas Disease in an Area Where It Is Not Endemic, Spain
Source: J Clin Microbiol. 2021 Apr 20;59(5):e01860-20. doi: 10.1128/JCM.01860-20 (PMC8091841; doi:10.1128/JCM.01860-20)
Supplement: Supplemental file 3 [file JCM.01860-20-s0003.xlsx]

## Sheet: Congenital cases
Site	Case	Gender	Origin & risk factor	At the time of diagnosis						In this study
				Symptoms compatible with CD	Time of sample collection after birth (days)	Parasitological tests	Serology	kDNA-PCR	Sat-qPCR	kDNA-PCR	Sat-qPCR (Ct)	TcLAMP visual examination	TcLAMP fluorimeter
1	1	Male	Born in Spain from infected mother	No	1	Positive	Positive	Positive	Not done	Positive	22.82	Positive	00:18:45
1	2	Female	Born in Spain from infected mother	No	4	Positive	Positive	Positive	Not done	Positive	33.73	Positive	00:18:00
1	3	Male	Born in Spain from infected mother	No	4	Positive	Positive	Positive	Not done	Positive	22.33	Positive	00:13:00
1	4	Female	Born in Spain from infected mother	Yes	7	Positive	Positive	Positive	Not done	Positive	31.98	Positive	00:28:15
1	5	Male	Born in Spain from infected mother	Yes	10	Positive	Positive	Positive	Not done	Positive	19.75	Positive	00:11:45
1	6	Female	Born in Spain from infected mother	No	13	Positive	Positive	Positive	Not done	Positive	14.13	Positive	00:10:45
1	7	Female	Born in Spain from infected mother	No	14	Not done	Positive	Positive	Not done	Positive	33.07	Positive	00:16:30
1	8	Female	Born in Spain from infected mother	No	16	Positive	Positive	Positive	Not done	Positive	24.62	Positive	00:13:45
1	9	Male	Born in Spain from infected mother	No	24	Positive	Positive	Positive	Not done	Positive	23.08	Positive	00:16:45
1	10	Female	Born in Spain from infected mother	No	25	Positive	Positive	Positive	Not done	Positive	24.11	Positive	00:17:15
1	11	Female	Born in Spain from infected mother	No	31	Positive	Positive	Positive	Not done	Positive	23.08	Positive	00:14:45
1	12	Male	Born in Spain from infected mother	No	35	Positive	Positive	Positive	Not done	Positive	27.54	Positive	00:12:00
1	13	Male	Born in Spain from infected mother	No	35	Positive	Positive	Positive	Not done	Positive	32.44	Positive	00:13:30
1	14	Male	Born in Spain from infected mother	No	42	Positive	Positive	Positive	Not done	Positive	21.57	Positive	00:16:15
1	15	Male	Born in Spain from infected mother	No	49	Positive	Positive	Positive	Not done	Positive	23.35	Positive	00:11:15
1	16	Male	Born in Spain from infected mother	No	53	Positive	Positive	Positive	Not done	Positive	22.02	Positive	00:13:45
1	17	Male	Born in Spain from infected mother	No	61	Positive	Positive	Positive	Not done	Positive	19.95	Positive	00:13:15
1	18	Male	Born in Spain from infected mother	No	74	Positive	Positive	Positive	Not done	Positive	20.72	Positive	00:14:15
1	19	Female	Born in Spain from infected mother	No	83	Positive	Positive	Positive	Not done	Positive	21.03	Positive	00:14:15
1	20	Female	Born in Spain from infected mother	No	93	Positive	Positive	Positive	Not done	Positive	19.92	Positive	00:16:00
1	21	Female	Born in Spain from infected mother	No	115	Positive	Positive	Positive	Not done	Positive	19.04	Positive	00:11:15
1	22	Male	Born in Spain from infected mother	No	238	Positive	Positive	Positive	Not done	Positive	18.5	Positive	00:13:15
1	23	Female	Born in Spain from infected mother	No	480	Not done	Positive	Positive	Not done	Positive	24.85	Positive	00:20:15
1	24	Male	Born in Spain from infected mother	No	687	Not done	Positive	Positive	Not done	Positive	29.13	Positive	00:17:00
1	25	Male	Born in Spain from infected mother	No	1081	Not done	Positive	Positive	Not done	Positive	21.64	Positive	00:13:30
1	26	Male	Born in Spain from infected mother	No	1118	Positive	Positive	Positive	Not done	Positive	23.52	Positive	00:14:30
1	27	Male	Born in Spain from infected mother	No	1119	Not done	Positive	Positive	Not done	Positive	24.91	Positive	00:17:45
1	28	Female	Born in Spain from infected mother	No	1425	Not done	Positive	Positive	Not done	Positive	28.97	Positive	00:16:00
1	29	Female	Born in Spain from infected mother	No	1711	Not done	Positive	Positive	Not done	Positive	31.74	Positive	00:16:45
2	30	Female	Born in Spain from infected mother	No	1	Not done	Positive	Not done	Positive	Positive	30.14	Positive	00:17:00
2	31	Male	Born in Spain from infected mother	No	1	Not done	Positive	Not done	Positive	Positive	12.99	Positive	00:11:15
2	32	Male	Born in Spain from infected mother	No	1	Negative	Positive	Not done	Positive	Positive	26.86	Positive	00:21:45
2	33	Male	Born in Spain from infected mother	Yes	15	Negative	Positive	Not done	Positive	Positive	18.77	Positive	00:12:30
2	34	Female	Born in Spain from infected mother	No	30	Not done	Positive	Not done	Positive	Positive	22.95	Positive	00:14:00
2	35	Female	Born in Spain from infected mother	No	153	Positive	Positive	Not done	Positive	Positive	31.23	Positive	00:27:30
2	36	Female	Born in Spain from infected mother	No	214	Negative	Not done	Not done	Positive	Positive	24.45	Positive	00:13:15
2	37	Male	Born in Spain from infected mother	No	305	Negative	Not done	Not done	Positive	Positive	20.49	Positive	00:11:45
2	38	Male	Born in Spain from infected mother	No	456	Not done	Positive	Not done	Positive	Positive	32.18	Negative	Negative
2	39	Female	Born in Spain from infected mother	No	730	Negative	Positive	Not done	Positive	Positive	27.31	Positive	00:16:45

## Sheet: Chronic cases
Site	Sample_ID	Gender	Origin	At the time of diagnosis					In this study
				Age	Symptoms	Serology	kDNA-PCR	Sat-qPCR	kDNA-PCR	Sat-qPCR (Ct)	TcLAMP visual examination	TcLAMP fluorimeter
1	339	Female	Endemic area	10	No	Positive	Positive	Not done	Positive	29.56	Positive	00:12:45
1	139	Female	Endemic area	10	No	Positive	Positive	Not done	Positive	Negative	Positive	00:16:45
1	21	Female	BOLIVIA	10	No	Positive	Negative	Not done	Negative	Negative	Negative	Negative
1	26	Male	BOLIVIA	10	No	Positive	Negative	Not done	Negative	Negative	Negative	Negative
1	422	Female	BOLIVIA	10	No	Positive	Negative	Not done	Negative	Negative	Negative	Negative
1	252	Female	BOLIVIA	11	No	Positive	Positive	Not done	Positive	30.61	Positive	00:15:00
1	22	Female	Endemic area	12	No	Positive	Positive	Not done	Positive	33.22	Positive	00:18:45
1	402	Female	BOLIVIA	12	No	Positive	Negative	Not done	Negative	Negative	Negative	Negative
1	342	Female	Endemic area	14	No	Positive	Positive	Not done	Positive	Negative	Negative	Negative
1	195	Female	Endemic area	17	No	Positive	Positive	Not done	Positive	35.63	Positive	00:15:00
1	278	Male	BOLIVIA	21	No	Positive	Positive	Not done	Positive	38.4	Positive	00:23:00
1	263	Male	BOLIVIA	21	No	Positive	Positive	Not done	Positive	38.4	Negative	Negative
1	288	Male	BOLIVIA	21	No	Positive	Positive	Not done	Positive	38.4	Negative	Negative
1	290	Male	Endemic area	23	No	Positive	Positive	Not done	Positive	33.95	Positive	00:15:15
1	415	Female	BOLIVIA	25	No	Positive	Positive	Not done	Positive	32.09	Positive	00:14:00
1	475	Female	BOLIVIA	25	No	Positive	Negative	Not done	Negative	Negative	Negative	Negative
1	574	Female	BOLIVIA	27	No	Positive	Positive	Not done	Positive	35.4	Positive	00:26:00
1	405	Female	BOLIVIA	27	No	Positive	Negative	Not done	Negative	Negative	Negative	Negative
1	460	Female	Endemic area	27	No	Positive	Negative	Not done	Negative	Negative	Negative	Negative
1	197	Male	BOLIVIA	28	No	Positive	Positive	Not done	Positive	39.37	Positive	00:14:45
1	219	Male	BOLIVIA	28	No	Positive	Positive	Not done	Positive	39.83	Positive	00:23:30
1	126	Female	Endemic area	29	No	Positive	Positive	Not done	Positive	36.05	Positive	00:20:15
1	311	Female	Endemic area	29	No	Positive	Positive	Not done	Positive	30.91	Positive	00:13:45
1	426	Female	Endemic area	29	No	Positive	Negative	Not done	Negative	Negative	Negative	Negative
1	285	Female	BOLIVIA	30	No	Positive	Positive	Not done	Positive	32.45	Positive	00:22:45
1	326	Female	BOLIVIA	30	No	Positive	Positive	Not done	Positive	31.36	Positive	00:16:00
1	477	Female	Endemic area	30	No	Positive	Positive	Not done	Positive	31.74	Positive	00:20:30
1	255	Female	BOLIVIA	30	No	Positive	Positive	Not done	Positive	35.95	Negative	Negative
1	397	Female	BOLIVIA	30	No	Positive	Negative	Not done	Negative	Negative	Negative	Negative
1	461	Female	BOLIVIA	30	No	Positive	Negative	Not done	Negative	Negative	Negative	Negative
1	213	Female	BOLIVIA	31	No	Positive	Positive	Not done	Positive	39.6	Positive	00:21:30
1	221	Male	BOLIVIA	31	No	Positive	Positive	Not done	Positive	39.92	Positive	00:17:45
1	231	Female	BOLIVIA	31	No	Positive	Positive	Not done	Positive	39.61	Positive	00:21:45
1	476	Female	BOLIVIA	31	No	Positive	Positive	Not done	Positive	25.06	Positive	00:14:15
1	374	Female	Endemic area	31	No	Positive	Negative	Not done	Negative	Negative	Negative	Negative
1	315	Female	Endemic area	32	No	Positive	Positive	Not done	Positive	29.88	Positive	00:14:15
1	258	Male	BOLIVIA	32	Yes	Positive	Positive	Not done	Positive	Negative	Negative	Negative
1	274	Male	BOLIVIA	32	Yes	Positive	Positive	Not done	Positive	Negative	Negative	Negative
1	411	Male	BOLIVIA	32	No	Positive	Negative	Not done	Negative	Negative	Negative	Negative
1	450	Female	BOLIVIA	32	No	Positive	Negative	Not done	Negative	Negative	Negative	Negative
1	218	Female	Endemic area	33	No	Positive	Positive	Not done	Positive	34.59	Positive	00:14:00
1	314	Male	BOLIVIA	33	No	Positive	Positive	Not done	Positive	35.63	Positive	00:19:45
1	327	Female	Endemic area	33	No	Positive	Positive	Not done	Positive	30.85	Positive	00:21:15
1	331	Male	Endemic area	33	HIV	Positive	Positive	Not done	Positive	27.79	Positive	00:13:30
1	349	Male	Endemic area	33	No	Positive	Positive	Not done	Positive	29.81	Positive	00:14:15
1	302	Male	BOLIVIA	33	Yes	Positive	Positive	Not done	Positive	39.79	Negative	Negative
1	317	Female	Endemic area	33	No	Positive	Positive	Not done	Positive	Negative	Positive	00:20:30
1	155	Female	Endemic area	33	No	Positive	Positive	Not done	Positive	Negative	Negative	Negative
1	251	Female	BOLIVIA	33	No	Positive	Positive	Not done	Positive	Negative	Negative	Negative
1	347	Female	Endemic area	33	No	Positive	Positive	Not done	Positive	Negative	Negative	Negative
1	301	Female	BOLIVIA	33	Yes	Positive	Positive	Not done	Positive	Negative	Negative	Negative
1	359	Female	BOLIVIA	33	No	Positive	Negative	Not done	Negative	Negative	Negative	Negative
1	394	Female	BOLIVIA	33	Yes	Positive	Negative	Not done	Negative	Negative	Negative	Negative
1	269	Male	BOLIVIA	34	No	Positive	Positive	Not done	Positive	Negative	Negative	Negative
1	466	Female	Endemic area	34	No	Positive	Positive	Not done	Positive	Negative	Negative	Negative
1	375	Female	Endemic area	34	No	Positive	Negative	Not done	Negative	Negative	Negative	Negative
1	388	Female	BOLIVIA	34	No	Positive	Negative	Not done	Negative	Negative	Negative	Negative
1	390	Female	BOLIVIA	34	Yes	Positive	Negative	Not done	Negative	Negative	Negative	Negative
1	383	Female	BOLIVIA	35	No	Positive	Positive	Not done	Positive	31.99	Positive	00:16:15
1	293	Male	BOLIVIA	35	No	Positive	Positive	Not done	Positive	39.19	Positive	00:18:15
1	357	Male	BOLIVIA	35	No	Positive	Negative	Not done	Negative	Negative	Negative	Negative
1	362	Female	BOLIVIA	35	No	Positive	Negative	Not done	Negative	Negative	Negative	Negative
1	214	Female	BOLIVIA	36	No	Positive	Positive	Not done	Positive	39.42	Positive	00:27:30
1	220	Female	BOLIVIA	36	No	Positive	Positive	Not done	Positive	39.73	Positive	00:34:45
1	478	Female	Endemic area	36	No	Positive	Positive	Not done	Positive	31.82	Positive	00:16:45
1	205	Male	BOLIVIA	36	No	Positive	Positive	Not done	Positive	Negative	Positive	00:15:45
1	365	Female	BOLIVIA	36	No	Positive	Negative	Not done	Negative	Negative	Negative	Negative
1	410	Female	BOLIVIA	36	No	Positive	Negative	Not done	Negative	Negative	Negative	Negative
1	445	Male	Endemic area	36	No	Positive	Negative	Not done	Negative	Negative	Negative	Negative
1	625	Male	BOLIVIA	37	No	Positive	Positive	Not done	Positive	Negative	Negative	Negative
1	226	Male	BOLIVIA	37	No	Positive	Positive	Not done	Positive	39.55	Positive	00:22:00
1	253	Female	BOLIVIA	37	No	Positive	Positive	Not done	Positive	37.62	Positive	00:15:15
1	295	Female	BOLIVIA	37	No	Positive	Positive	Not done	Positive	37.29	Positive	00:15:00
1	223	Female	BOLIVIA	37	No	Positive	Positive	Not done	Positive	Negative	Negative	Negative
1	30	Female	BOLIVIA	37	No	Positive	Negative	Not done	Negative	Negative	Negative	Negative
1	389	Male	BOLIVIA	37	No	Positive	Negative	Not done	Negative	Negative	Negative	Negative
1	421	Female	BOLIVIA	37	No	Positive	Negative	Not done	Negative	Negative	Negative	Negative
1	202	Male	BOLIVIA	38	No	Positive	Positive	Not done	Positive	39.32	Positive	00:30:15
1	203	Male	BOLIVIA	38	No	Positive	Positive	Not done	Positive	39.62	Positive	00:20:30
1	222	Male	BOLIVIA	38	No	Positive	Positive	Not done	Positive	Negative	Negative	Negative
1	192	Female	Endemic area	38	No	Positive	Positive	Not done	Positive	38.92	Positive	00:39:15
1	348	Male	BOLIVIA	38	No	Positive	Positive	Not done	Positive	37.06	Positive	00:27:30
1	423	Female	Endemic area	38	No	Positive	Negative	Not done	Negative	Negative	Negative	Negative
1	207	Male	BOLIVIA	39	No	Positive	Positive	Not done	Positive	39.8	Positive	00:16:15
1	325	Male	BOLIVIA	39	No	Positive	Positive	Not done	Positive	39.28	Negative	Negative
1	206	Male	Endemic area	39	No	Positive	Positive	Not done	Positive	Negative	Negative	Negative
1	420	Female	BRASIL	39	Yes	Positive	Negative	Not done	Negative	Negative	Negative	Negative
1	18	Female	BOLIVIA	40	No	Positive	Positive	Not done	Positive	32.02	Positive	00:31:00
1	261	Female	BOLIVIA	40	No	Positive	Positive	Not done	Positive	30.56	Positive	00:18:15
1	277	Female	BOLIVIA	40	No	Positive	Positive	Not done	Positive	30.56	Positive	00:20:45
1	322	Male	Endemic area	40	No	Positive	Positive	Not done	Positive	32.88	Positive	00:17:00
1	431	Male	Endemic area	40	No	Positive	Positive	Not done	Positive	32.91	Positive	00:14:15
1	469	Male	Endemic area	40	No	Positive	Positive	Not done	Positive	27.9	Positive	00:20:00
1	471	Female	BOLIVIA	40	No	Positive	Positive	Not done	Positive	34.77	Positive	00:18:45
1	468	Male	BOLIVIA	40	No	Positive	Positive	Not done	Positive	35.2	Negative	Negative
1	332	Female	BOLIVIA	40	No	Positive	Positive	Not done	Positive	39.5	Negative	Negative
1	27	Female	BOLIVIA	40	No	Positive	Negative	Not done	Negative	Negative	Negative	Negative
1	364	Female	PARAGUAY	40	No	Positive	Negative	Not done	Negative	Negative	Negative	Negative
1	446	Female	BOLIVIA	40	No	Positive	Negative	Not done	Negative	Negative	Negative	Negative
1	447	Male	BOLIVIA	40	No	Positive	Negative	Not done	Negative	Negative	Negative	Negative
1	459	Female	Endemic area	40	No	Positive	Negative	Not done	Negative	Negative	Negative	Negative
1	333	Female	Endemic area	41	No	Positive	Positive	Not done	Positive	26.35	Positive	00:11:45
1	341	Male	Endemic area	41	No	Positive	Positive	Not done	Positive	39.42	Positive	00:24:30
1	346	Male	Endemic area	41	No	Positive	Positive	Not done	Positive	35.26	Positive	00:15:30
1	310	Female	BOLIVIA	41	No	Positive	Positive	Not done	Positive	33.49	Negative	Negative
1	378	Male	BOLIVIA	41	No	Positive	Negative	Not done	Negative	Negative	Negative	Negative
1	396	Female	BOLIVIA	41	No	Positive	Negative	Not done	Negative	Negative	Negative	Negative
1	406	Female	BOLIVIA	41	No	Positive	Negative	Not done	Negative	Negative	Negative	Negative
1	413	Male	BOLIVIA	41	No	Positive	Negative	Not done	Negative	Negative	Negative	Negative
1	418	Female	BOLIVIA	41	No	Positive	Negative	Not done	Negative	Negative	Negative	Negative
1	283	Female	BOLIVIA	42	No	Positive	Positive	Not done	Positive	39.2	Positive	00:30:15
1	300	Male	BOLIVIA	42	Yes	Positive	Positive	Not done	Positive	34.09	Positive	00:33:45
1	306	Female	BOLIVIA	42	No	Positive	Positive	Not done	Positive	32.5	Positive	00:20:45
1	196	Male	BOLIVIA	42	No	Positive	Positive	Not done	Positive	39.72	Negative	Negative
1	338	Female	BOLIVIA	42	Yes	Positive	Positive	Not done	Positive	39.37	Negative	Negative
1	286	Female	BOLIVIA	42	Yes	Positive	Positive	Not done	Positive	Negative	Negative	Negative
1	324	Male	BOLIVIA	42	No	Positive	Positive	Not done	Positive	Negative	Negative	Negative
1	370	Female	BOLIVIA	42	No	Positive	Negative	Not done	Negative	Negative	Negative	Negative
1	371	Female	BOLIVIA	42	No	Positive	Negative	Not done	Negative	Negative	Negative	Negative
1	309	Male	BOLIVIA	43	Yes	Positive	Positive	Not done	Positive	23.98	Positive	00:11:00
1	474	Female	BOLIVIA	43	No	Positive	Positive	Not done	Positive	24.86	Positive	00:28:45
1	395	Female	BOLIVIA	43	No	Positive	Negative	Not done	Negative	Negative	Negative	Negative
1	633	Male	BRASIL	43	No	Positive	Negative	Not done	Negative	Negative	Negative	Negative
1	379	Male	BOLIVIA	44	No	Positive	Negative	Not done	Negative	Negative	Negative	Negative
1	340	Male	Endemic area	45	Yes	Positive	Positive	Not done	Positive	33.34	Positive	00:28:30
1	354	Female	Endemic area	45	No	Positive	Positive	Not done	Positive	36.93	Positive	00:13:00
1	284	Female	BOLIVIA	45	No	Positive	Positive	Not done	Positive	Negative	Negative	Negative
1	427	Female	BOLIVIA	45	No	Positive	Negative	Not done	Negative	Negative	Negative	Negative
1	149	Female	BOLIVIA	46	No	Positive	Negative	Not done	Negative	Negative	Negative	Negative
1	270	Male	BOLIVIA	47	Yes	Positive	Positive	Not done	Positive	29.53	Positive	00:20:15
1	429	Female	Endemic area	47	No	Positive	Positive	Not done	Positive	36.78	Positive	00:29:00
1	419	Female	BOLIVIA	47	No	Positive	Negative	Not done	Negative	Negative	Negative	Negative
1	617	Female	BOLIVIA	48	No	Positive	Positive	Not done	Positive	34.11	Positive	00:14:30
1	307	Male	BOLIVIA	48	Yes	Positive	Positive	Not done	Positive	32.98	Positive	00:15:30
1	380	Female	Endemic area	48	No	Positive	Negative	Not done	Negative	Negative	Negative	Negative
1	267	Female	BOLIVIA	49	No	Positive	Positive	Not done	Positive	29.55	Positive	00:19:30
1	254	Female	BOLIVIA	50	Yes	Positive	Positive	Not done	Positive	32.1	Positive	00:23:15
1	268	Female	BOLIVIA	50	Yes	Positive	Positive	Not done	Positive	32.94	Positive	00:30:30
1	323	Female	BOLIVIA	50	HIV	Positive	Positive	Not done	Positive	21.73	Positive	00:11:15
1	260	Male	BOLIVIA	50	No	Positive	Positive	Not done	Positive	Negative	Negative	Negative
1	276	Male	BOLIVIA	50	No	Positive	Positive	Not done	Positive	Negative	Negative	Negative
1	308	Male	BOLIVIA	50	No	Positive	Positive	Not done	Positive	38.35	Positive	00:17:00
1	20	Female	BOLIVIA	50	No	Positive	Negative	Not done	Negative	Negative	Negative	Negative
1	271	Female	BOLIVIA	51	Yes	Positive	Positive	Not done	Positive	28.55	Positive	00:17:30
1	292	Female	BOLIVIA	51	No	Positive	Positive	Not done	Positive	32.11	Positive	00:15:00
1	294	Male	Endemic area	51	No	Positive	Positive	Not done	Positive	30.03	Positive	00:14:15
1	387	Male	BOLIVIA	51	Yes	Positive	Negative	Not done	Negative	Negative	Negative	Negative
1	282	Female	BOLIVIA	52	Yes	Positive	Positive	Not done	Positive	33.85	Negative	Negative
1	299	Male	BOLIVIA	52	Yes	Positive	Positive	Not done	Positive	Negative	Negative	Negative
1	316	Male	BOLIVIA	52	No	Positive	Positive	Not done	Positive	Negative	Negative	Negative
1	142	Female	Endemic area	52	No	Positive	Negative	Not done	Negative	Negative	Negative	Negative
1	407	Female	BOLIVIA	52	No	Positive	Negative	Not done	Negative	Negative	Negative	Negative
1	330	Female	Endemic area	53	No	Positive	Positive	Not done	Positive	30.85	Positive	00:13:45
1	404	Male	BOLIVIA	53	Yes	Positive	Negative	Not done	Negative	Negative	Negative	Negative
1	204	Male	BOLIVIA	55	No	Positive	Positive	Not done	Positive	33.14	Positive	00:13:15
1	266	Female	BOLIVIA	55	No	Positive	Positive	Not done	Positive	32.13	Positive	00:20:30
1	291	Male	BOLIVIA	55	No	Positive	Positive	Not done	Positive	35.06	Positive	00:22:30
1	210	Male	BOLIVIA	55	No	Positive	Positive	Not done	Positive	Negative	Positive	00:14:45
1	452	Male	BOLIVIA	55	No	Positive	Negative	Not done	Negative	Negative	Negative	Negative
1	35	Male	BOLIVIA	56	No	Positive	Positive	Not done	Positive	33.53	Positive	00:17:15
1	298	Female	BOLIVIA	56	No	Positive	Positive	Not done	Positive	29.98	Positive	00:14:45
1	467	Male	Endemic area	56	No	Positive	Positive	Not done	Positive	28.4	Positive	00:16:30
1	358	Female	BOLIVIA	56	No	Positive	Negative	Not done	Negative	Negative	Positive	00:14:45
1	412	Female	BOLIVIA	56	No	Positive	Negative	Not done	Negative	Negative	Negative	Negative
1	250	Female	BOLIVIA	57	No	Positive	Positive	Not done	Positive	Negative	Negative	Negative
1	215	Female	Endemic area	58	No	Positive	Positive	Not done	Positive	Negative	Positive	00:16:30
1	386	Female	BOLIVIA	58	Yes	Positive	Negative	Not done	Negative	Negative	Negative	Negative
1	343	Female	BOLIVIA	60	No	Positive	Positive	Not done	Positive	37.84	Positive	00:21:15
1	391	Male	BOLIVIA	61	Yes	Positive	Negative	Not done	Negative	Negative	Negative	Negative
1	453	Female	BOLIVIA	61	No	Positive	Negative	Not done	Negative	Negative	Negative	Negative
1	259	Female	BOLIVIA	63	No	Positive	Positive	Not done	Positive	Negative	Negative	Negative
1	275	Female	BOLIVIA	63	No	Positive	Positive	Not done	Positive	Negative	Negative	Negative
1	428	Female	BOLIVIA	63	No	Positive	Negative	Not done	Negative	Negative	Negative	Negative
1	147	Female	BOLIVIA	65	No	Positive	Positive	Not done	Positive	38.91	Positive	00:31:30

## Sheet: Uninfected babies
Site	Sample_ID	Gender	Origin & risk factor	Time of sample collection after birth (days)	At the time of diagnosis				In this study				Serology at after nine months
					Parasitological test	kDNA-PCR	Sat-qPCR	Serology	kDNA-PCR	Sat-qPCR	TcLAMP visual examination	TcLAMP fluorimeter
1	124	Female	Born in Spain from infected mother	0	Negative	Negative	Not done	Positive	Negative	Negative	Negative	Negative	Negative
1	178	Male	Born in Spain from infected mother	0	Negative	Negative	Not done	Positive	Negative	Negative	Negative	Negative	Negative
1	190	Male	Born in Spain from infected mother	0	Negative	Negative	Not done	Positive	Negative	Negative	Negative	Negative	Negative
1	194	Male	Born in Spain from infected mother	1	Negative	Negative	Not done	Negative	Negative	Negative	Positive	00:37:45	Negative
1	163	Male	Born in Spain from infected mother	2	Negative	Negative	Not done	Positive	Negative	Negative	Negative	Negative	Negative
1	189	Male	Born in Spain from infected mother	4	Negative	Negative	Not done	Positive	Negative	Negative	Negative	Negative	Negative
1	165	Male	Born in Spain from infected mother	12	Negative	Negative	Not done	Positive	Negative	Negative	Negative	Negative	Negative
1	125	Male	Born in Spain from infected mother	26	Negative	Negative	Not done	Positive	Negative	Negative	Negative	Negative	Negative
1	122	Male	Born in Spain from infected mother	29	Negative	Negative	Not done	Positive	Negative	Negative	Negative	Negative	Negative
1	162	Male	Born in Spain from infected mother	31	Negative	Negative	Not done	Positive	Negative	Negative	Negative	Negative	Negative
1	174	Female	Born in Spain from infected mother	31	Negative	Negative	Not done	Positive	Negative	Negative	Negative	Negative	Negative
1	173	Male	Born in Spain from infected mother	36	Negative	Negative	Not done	Positive	Negative	Negative	Positive	Negative	Negative
1	171	Male	Born in Spain from infected mother	37	Negative	Negative	Not done	Positive	Negative	Negative	Negative	Negative	Negative
1	186	Male	Born in Spain from infected mother	43	Negative	Negative	Not done	Positive	Negative	Negative	Positive	00:16:15	Negative
1	187	Female	Born in Spain from infected mother	43	Negative	Negative	Not done	Positive	Negative	Negative	Positive	00:18:00	Negative
1	164	Male	Born in Spain from infected mother	53	Negative	Negative	Not done	Positive	Negative	Negative	Negative	Negative	Negative
1	170	Male	Born in Spain from infected mother	53	Negative	Negative	Not done	Positive	Negative	Negative	Negative	Negative	Negative
1	180	Female	Born in Spain from infected mother	55	Negative	Negative	Not done	Positive	Negative	Negative	Negative	Negative	Negative
1	172	Female	Born in Spain from infected mother	63	Negative	Negative	Not done	Positive	Negative	Negative	Negative	Negative	Negative
1	166	Male	Born in Spain from infected mother	74	Negative	Negative	Not done	Positive	Negative	Negative	Negative	Negative	Negative
1	188	Female	Born in Spain from infected mother	84	Negative	Negative	Not done	Positive	Negative	Negative	Negative	Negative	Negative
1	182	Female	Born in Spain from infected mother	166	Not done	Negative	Not done	Negative	Negative	Negative	Negative	Negative	Negative
1	181	Male	Born in Spain from infected mother	178	Not done	Negative	Not done	Negative	Negative	Negative	Negative	Negative	Negative
1	123	Female	Born in Spain from infected mother	238	Not done	Negative	Not done	Positive	Negative	Negative	Negative	Negative	Negative
1	179	Male	Born in Spain from infected mother	276	Not done	Negative	Not done	Negative	Negative	Negative	Negative	Negative	Negative
2	497	Male	Born in Spain from infected mother	1	Negative	Not done	Negative	Positive	Negative	Negative	Negative	Negative	Negative
2	502	Male	Born in Spain from infected mother	1	Negative	Not done	Negative	Positive	Negative	Negative	Negative	Negative	Negative
2	500	Female	Born in Spain from infected mother	1	Negative	Not done	Negative	Positive	Negative	Negative	Negative	Negative	Negative
2	513	Female	Born in Spain from infected mother	1	Negative	Not done	Negative	Positive	Negative	Negative	Negative	Negative	Negative
2	514	Male	Born in Spain from infected mother	1	Negative	Not done	Negative	Positive	Negative	Negative	Negative	Negative	Negative
2	515	Female	Born in Spain from infected mother	1	Negative	Not done	Negative	Positive	Negative	Negative	Negative	Negative	Negative
2	522	Male	Born in Spain from infected mother	1	Negative	Not done	Negative	Positive	Negative	Negative	Negative	Negative	Negative
2	523	Male	Born in Spain from infected mother	1	Not done	Not done	Negative	Positive	Negative	36.75	Negative	Negative	Negative
2	507	Male	Born in Spain from infected mother	1	Negative	Not done	Negative	Positive	Negative	Negative	Negative	Negative	Negative
2	531	Male	Born in Spain from infected mother	1	Negative	Not done	Negative	Not done	Negative	Negative	Negative	Negative	Negative
2	537	Male	Born in Spain from infected mother	1	Negative	Not done	Negative	Not done	Negative	Negative	Negative	Negative	Negative
2	538	Male	Born in Spain from infected mother	1	Not done	Not done	Negative	Not done	Negative	Negative	Negative	Negative	Negative
2	508	Male	Born in Spain from infected mother	1	Not done	Not done	Negative	Not done	Negative	Negative	Negative	Negative	Negative
2	545	Male	Born in Spain from infected mother	1	Not done	Not done	Negative	Not done	Negative	Negative	Negative	Negative	Negative
2	547	Female	Born in Spain from infected mother	1	Not done	Not done	Negative	Positive	Negative	Negative	Negative	Negative	Negative
2	548	Male	Born in Spain from infected mother	1	Negative	Not done	Negative	Not done	Negative	Negative	Negative	Negative	Negative
2	509	Female	Born in Spain from infected mother	1	Not done	Not done	Negative	Not done	Negative	Negative	Negative	Negative	Negative
2	530	Male	Born in Spain from infected mother	15	Negative	Not done	Negative	Not done	Negative	Negative	Negative	Negative	Negative
2	539	Male	Born in Spain from infected mother	15	Not done	Not done	Negative	Not done	Negative	Negative	Negative	Negative	Negative
2	540	Male	Born in Spain from infected mother	15	Not done	Not done	Negative	Not done	Negative	Negative	Negative	Negative	Negative
2	521	Male	Born in Spain from infected mother	20	Negative	Not done	Negative	Positive	Negative	Negative	Negative	Negative	Negative
2	529	Male	Born in Spain from infected mother	20	Not done	Not done	Negative	Positive	Negative	Negative	Negative	Negative	Negative
2	546	Male	Born in Spain from infected mother	30	Negative	Not done	Negative	Positive	Negative	Negative	Negative	Negative	Negative

## Sheet: Uninfected individuals
Site	Sample ID	Gender	Origin	Risk factor	At the time of diagnosis				In this study
					Age	Serology	kDNA-PCR	Sat-qPCR	kDNA-PCR	Sat-qPCR	TcLAMP visual examination	TcLAMP fluorimeter
1	19	Female	Bolivia	Seropositive mother	11	Negative	Negative	Not done	Negative	Negative	Negative	Negative
1	442	Male	Bolivia		14	Negative	Negative	Not done	Negative	Negative	Negative	Negative
1	150	Female	Spain	Trip to endemic area	25	Negative	Negative	Not done	Negative	Negative	Negative	Negative
1	372	Male	Spain	Seropositive mother	17	Negative	Negative	Not done	Negative	Negative	Negative	Negative
1	443	Male	Spain	Seropositive mother	20	Negative	Negative	Not done	Negative	Negative	Negative	Negative
1	34	Female	Spain	Trip to endemic area	30	Negative	Negative	Not done	Negative	Negative	Negative	Negative
1	141	Female	Peru		34	Negative	Negative	Not done	Negative	Negative	Negative	Negative
1	228	Female	Spain	Trip to endemic area	30	Negative	Negative	Not done	Negative	Negative	Negative	Negative
1	287	Female	Spain	Trip to endemic area	31	Negative	Negative	Not done	Negative	Negative	Negative	Negative
1	303	Female	Spain	Trip to endemic area	33	Negative	Negative	Not done	Negative	Negative	Negative	Negative
1	319	Female	Spain	Trip to endemic area	35	Negative	Negative	Not done	Negative	Negative	Negative	Negative
1	373	Female	Bolivia		29	Negative	Negative	Not done	Negative	Negative	Negative	Negative
1	381	Male	Bolivia		35	Negative	Negative	Not done	Negative	Negative	Negative	Negative
1	403	Female	Colombia		35	Negative	Negative	Not done	Negative	Negative	Negative	Negative
1	444	Male	Spain	Seropositive mother	30	Negative	Negative	Not done	Negative	Negative	Negative	Negative
1	451	Male	Bolivia		31	Negative	Negative	Not done	Negative	Negative	Negative	Negative
1	462	Male	Spain	Trip to endemic area	26	Negative	Negative	Not done	Negative	Negative	Negative	Negative
1	463	Female	Brasil	Seropositive mother	34	Negative	Negative	Not done	Negative	Negative	Negative	Negative
1	28	Male	Argentina	Organ recipient from seropositive donor	43	Negative	Negative	Not done	Negative	Negative	Negative	Negative
1	334	Female	Spain	Trip to endemic area	40	Negative	Negative	Not done	Negative	Negative	Negative	Negative
1	350	Female	Bolivia		42	Negative	Negative	Not done	Negative	Negative	Negative	Negative
1	458	Male	Endemic area		41	Negative	Negative	Not done	Negative	Negative	Negative	Negative
1	29	Female	Spain	Organ recipient from seropositive donor	48	Negative	Negative	Not done	Negative	Negative	Negative	Negative
1	127	Female	Spain	Trip to endemic area	55	Negative	Negative	Not done	Negative	Negative	Negative	Negative
1	138	Female	Cabo Verde	Fever after Brazil trip	55	Negative	Negative	Not done	Negative	Negative	Negative	Negative
1	193	Female	Spain	Trip to endemic area	48	Negative	Negative	Not done	Negative	Negative	Negative	Negative
1	243	Female	Spain	Trip to endemic area	50	Negative	Negative	Not done	Negative	Negative	Negative	Negative
1	363	Female	Bolivia		50	Negative	Negative	Not done	Negative	Negative	Negative	Negative
1	367	Female	Spain	Trip to endemic area	54	Negative	Negative	Not done	Negative	Negative	Negative	Negative
1	455	Male	Spain	Trip to endemic area	51	Negative	Negative	Not done	Negative	Negative	Negative	Negative
1	146	Male	Spain	0rgan recipient from seropositive donor	65	Negative	Negative	Not done	Negative	Negative	Negative	Negative
1	148	Male	Spain	Trip to endemic area	65	Negative	Negative	Not done	Negative	Negative	Negative	Negative
1	212	Male	Spain	Trip to endemic area	56	Negative	Negative	Not done	Negative	Negative	Negative	Negative
1	399	Male	Spain	Trip to endemic area	60	Negative	Negative	Not done	Negative	Negative	Negative	Negative

## Sheet: Cases not shown
Site	Sample ID	In this study
		kDNA-PCR	Sat-qPCR	TcLAMP visual examination	TcLAMP fluorimeter
1	Malaria01	Negative	Negative	Negative	Negative
1	Malaria02	Negative	Negative	Negative	Negative
1	Malaria03	Negative	Negative	Negative	Negative
1	Malaria04	Negative	Negative	Negative	Negative
1	Malaria05	Negative	Negative	Negative	Negative
1	Malaria06	Negative	Negative	Negative	Negative
1	Malaria07	Negative	Negative	Negative	Negative
1	Malaria08	Negative	Negative	Negative	Negative
1	Malaria09	Negative	Negative	Negative	Negative
1	Malaria10	Negative	Negative	Negative	Negative
1	LEISH01	Negative	Negative	Negative	Negative
1	LEISH02	Negative	Negative	Negative	Negative
1	LEISH03	Negative	Negative	Negative	Negative
1	LEISH04	Negative	Negative	Negative	Negative
1	LEISH05	Negative	Negative	Negative	Negative
1	LEISH06	Negative	Negative	Negative	Negative
1	LEISH07	Negative	Negative	Negative	Negative
1	LEISH08	Negative	Negative	Negative	Negative
1	LEISH09	Negative	Negative	Negative	Negative
1	LEISH10	Negative	Negative	Negative	Negative
